# Supplementary material for: First Assembly of a Draft Genome of the Critically Endangered Northern Muriqui ( Brachyteles hypoxanthus , Primates, Atelidae) Including Non‐Invasive Genotyping Strategies for the Species
Source: Ecol Evol. 2025 Aug 19;15(8):e71356. doi: 10.1002/ece3.71356 (PMC12365342; doi:10.1002/ece3.71356)
Supplement: Supplementary file 3 — Table S1. Species name, its respective GenBank accession number for complete mitochondrion genome sequence and which analysis it was included in this work. Phylogeny analysis corresponds to maximum likelihood tree for phylogeny reconstruction based on its complete mitochondrial sequence. Nucleotide diversity corresponds to analysis of nucleotide diversity for choosing more diverse regions to design primers in its flanking regions. [file ECE3-15-e71356-s006.xlsx]

## Sheet: Planilha1
Table S1. Species name, its respective GenBank accession number for complete mitochondrion genome sequence and which analysis it was included in this work. Phylogeny analysis corresponds to maximum likelihood tree for phylogeny reconstruction based on its complete mitochondrial sequence. Nucleotide diversity corresponds to analysis of nucleotide diversity for choosing more diverse regions to desi…
Species	Accession number	Analysis
Lagothrix poeppigii	NC_084368.1	Phylogeny
Alouatta juara	NC_064196.1	Phylogeny
Alouatta discolor	NC_064189.1	Phylogeny
Ateles marginatus	NC_064192.1	Phylogeny
Alouatta puruensis	NC_064188.1	Phylogeny
Ateles chamek	NC_064190.1	Phylogeny
Alouatta macconnelli	OM329044.1	Phylogeny
Alouatta guariba	NC_064186.1	Phylogeny
Alouatta belzebul	NC_064195.1	Phylogeny
Ateles geoffroyi	NC_064194.1	Phylogeny
Alouatta palliata	NC_064193.1	Phylogeny
Ateles paniscus	NC_064191.1	Phylogeny
Alouatta caraya	NC_064185.1	Phylogeny
Alouatta seniculus	NC_027825.1	Phylogeny
Lagothrix lagotricha	NC_021951.1	Phylogeny
Ateles belzebuth	NC_019800.1	Phylogeny
Brachyteles arachnoides	JX262672.1	Phylogeny; Nucleotide diversity
Brachyteles hypoxanthus	This work	Phylogeny; Nucleotide diversity
Macaca fuscata	NC_025513.1	Phylogeny (outgroup)
Ateles belzebuth	FJ785422.1	Nucleotide diversity
Alouatta seniculus	HQ644333.1	Nucleotide diversity
Lagothrix lagotricha	KC757398.1	Nucleotide diversity
Alouatta caraya	OM328861.1	Nucleotide diversity
Alouatta guariba	OM328862.1	Nucleotide diversity
Alouatta macconnelli	OM328867.1	Nucleotide diversity
Alouatta puruensis	OM328888.1	Nucleotide diversity
Alouatta discolor	OM328889.1	Nucleotide diversity
Ateles chamek	OM328892.1	Nucleotide diversity
Ateles paniscus	OM328893.1	Nucleotide diversity
Ateles marginatus	OM328896.1	Nucleotide diversity
Alouatta palliata	OM328926.1	Nucleotide diversity
Ateles geoffroyi	OM328927.1	Nucleotide diversity
Alouatta belzebul	OM328949.1	Nucleotide diversity
Alouatta juara	OM329048.1	Nucleotide diversity
