# Supplementary material for: First Assembly of a Draft Genome of the Critically Endangered Northern Muriqui ( Brachyteles hypoxanthus , Primates, Atelidae) Including Non‐Invasive Genotyping Strategies for the Species
Source: Ecol Evol. 2025 Aug 19;15(8):e71356. doi: 10.1002/ece3.71356 (PMC12365342; doi:10.1002/ece3.71356)
Supplement: Supplementary file 4 — Table S2. NCBI Accession numbers for all hypervariable regions partial sequences of Brachyteles spp. sequences available on NCBI that were used for nucleotide diversity analysis and primer design. [file ECE3-15-e71356-s002.xlsx]

## Sheet: Página1
Table S2. NCBI Accession numbers for all hypervariable regions partial sequences of Brachyteles spp. sequences available on NCBI that were used for nucleotide diversity analysis and primer design.
Accession Number
JF769864
JF769865
JF769866
JF769867
JF769868
JF769869
JF769870
JF769871
JF769872
JF769873
JF769874
JF769875
JF769876
JF769877
JF769878
JF769879
JF769880
JF769881
JF769882
JF769883
JF769884
JF769885
JF769886
MG365921
MG365922
MG365923
MG365924
MG365925
MG365926
MG365927
MG365928
MG365929
MG365930
MG365931
MG365932
MG365933
MG365934
MG365935
MG365936
MG365937
MG365938
MG365939
MG365940
MG365941
MG365942
MG365943
MG365944
MG365945
MG365946
MG365947
MG365948
MG365949
MG365950
MG365951
MG365952
MG365953
MG365954
MG365955
MG365956
MG365957
MG365958
MG365959
MG365960
MG365961
MG365962
MG365963
MG365964
MG365965
MG365966
MG365967
MG365968
MG365969
MG365970
MG365971
MG365972
MG365973
MG365974
MG365975
MG365976
MG365977
MG365978
MG365979
MG365980
MG365981
MG365982
MG365983
MG365984
MG365985
MG365986
MG365987
MG365988
MG365989
MG365990
MG365991
MG365992
MG365993
MG365994
MG365995
MG365996
MG365997
MG365998
MG365999
MG366000
MG366001
MG366002
MG366003
MG366004
MG366005
MG366006
MG366007
MG366008
MG366009
MG366010
MG366011
MG366012
MG366013
MG366014
MG366015
MG366016
MG366017
MG366018
MG366019
MG366020
MG366021
MG366022
MG366023
MG366024
MG366025
MG366026
MG366027
MG366028
MG366029
MG366030
MG366031
MG366032
MG366033
MG366034
MG366035
MG366036
MG366037
MG366038
MG366039
MG366040
MG366041
MG366042
MG366043
MG366044
MG366045
MG366046
MG366047
MG366048
MG366049
MG366050
MG366051
MG366052
MG366053
MG366054
MG366055
MG366056
MG366057
MG366058
MG366059
MG366060
MG366061
MG366062
MG366063
MG366064
MG366065
MG366066
MG366067
MG366068
MG366069
MG366070
MG366071
MG366072
MG366073
MG366074
MG366075
MG366076
MG366077
MG366078
MG366079
MG366080
MG366081
MG366082
MG366083
MG366084
MG366085
MG366086
MG366087
MG366088
MG366089
MG366090
MG366091
MG366092
MG366093
MG366094
MG366095
MG366096
MG366097
MG366098
MG366099
MG366100
MG366101
MG366102
MG366103
MG366104
MG366105
MG366106
MG366107
MG366108
MG366109
MG366110
MG366111
MG366112
MG366113
AF213966
JX262672
AY065906
AY065905
AF289989
KR528394
AF216253
DQ118291
DQ118290
DQ118289
DQ118288
