# Supplementary material for: First Assembly of a Draft Genome of the Critically Endangered Northern Muriqui ( Brachyteles hypoxanthus , Primates, Atelidae) Including Non‐Invasive Genotyping Strategies for the Species
Source: Ecol Evol. 2025 Aug 19;15(8):e71356. doi: 10.1002/ece3.71356 (PMC12365342; doi:10.1002/ece3.71356)
Supplement: Supplementary file 5 — Table S3. Comparative assembly statistics for all 15 Atelidae species with complete genome assemblies available on NCBI, including Brachyteles hypoxanthus, which was assembled in this work. All the metrics for the other species rather than B. hypoxanthus , except for the BUSCO completeness, were obtained from its NCBI accession submission information. [file ECE3-15-e71356-s004.xlsx]

## Sheet: Planilha1
Table S3. Comparative assembly statistics for all 15 Atelidae species with complete genome assemblies available on NCBI, including Brachyteles hypoxanthus, which was assembled in this work. All the metrics for the other species rather than B. hypoxanthus, except for the BUSCO completeness, were obtained from its NCBI accession submission information.
Genome assembly metrics	Alouatta belzebul	Alouatta caraya	Alouatta discolor	Alouatta juara	Alouatta macconnelli	Alouatta palliata	Alouatta puruensis	Ateles belzebuth	Ateles chamek	Ateles fusciceps	Ateles geoffroyi	Ateles hybridus	Ateles marginatus	Ateles paniscus	Brachyteles hypoxanthus	Lagothrix lagotricha
NCBI assembly accession	GCA_963574145.1	GCA_963575295.1	GCA_963575205.1	GCA_963574365.1	GCA_963573945.1	GCA_004027835.1	GCA_963574235.1	GCA_963573605.1	GCA_963574935.1	GCA_036589455.2	GCA_023783555.1	GCA_916098195.1	GCA_963573555.1	GCA_963573985.1	This work	GCA_963574225.1
Genome size (Gb)	2.6 Gb	2.6 Gb	2.6 Gb	2.6 Gb	2.6 Gb	3 Gb	2.6 Gb	2.6 Gb	2.6 Gb	2.6 Gb	2.7 Gb	2.6 Gb	2.7 Gb	2.6 Gb	2.5 Gb	2.6 Gb
Total ungapped length (Gb)	2.6 Gb	2.6 Gb	2.6 Gb	2.6 Gb	2.6 Gb	3 Gb	2.6 Gb	2.6 Gb	2.6 Gb	2.6 Gb	2.7 Gb	2.6 Gb	2.7 Gb	2.6 Gb	2.5 Gb	2.6 Gb
Number of scaffolds	173.727	182.811	183.646	174.468	192.249	1,136,565	174.186	110.868	110.663	3.853	NA	1.3	132.582	98.07	202.243	82.264
Scaffold N50	34.4 Kb	32.4 Kb	32.2 Kb	31.3 Kb	29.7 Kb	72.4 Kb	31.9 Kb	51.9 Kb	51.9 Kb	7.6 Mb	NA	50.5 Mb	53.9 Kb	58.6 Kb	29.1 Kb	71 Kb
Scaffold L50	22.313	23.5	23.84	24.5	25.609	11.068	23.984	14.646	14.748	97	NA	16	14.478	13.028	24.277	10.83
Number of contigs	173.807	184.628	184.427	174.606	193.141	1,152,695	174.699	111.455	111.292	3.854	2.723	1.315	132.787	99.037	293.463	82.38
Contig N50	34.4 Kb	32.4 Kb	32.2 Kb	31.3 Kb	29.7 Kb	51.3 Kb	31.9 Kb	51.9 Kb	51.9 Kb	7.5 Mb	29.2 Mb	50.5 Mb	53.9 Kb	58.6 Kb	17.4 Kb	71 Kb
Contig L50	22.313	23.502	23.842	24.499	25.608	15.704	23.986	14.646	14.75	97	28	16	14.479	13.029	40.943	10.83
GC percent (%)	41	41	41	41	41	41	41	41	41	41	41	40.5	41	41	40.7	41
Genome coverage	35.0x	35.0x	35.0x	35.0x	35.0x	43.1x	35.0x	35.0x	35.0x	21.0x	56.9x	44.0x	35.0x	35.0x	42.4x	35.0x
Assembly level	Scaffold	Scaffold	Scaffold	Scaffold	Scaffold	Scaffold	Scaffold	Scaffold	Scaffold	Scaffold	Contig	Scaffold	Scaffold	Scaffold	Scaffold	Scaffold
BUSCO completeness (%)	54.4	53.7	53.7	53.7	52.2	72.5	53.3	54.4	66.2	83.8	93.5	83.6	66.9	68.4	52	70.9
