# Supplementary material for: First Assembly of a Draft Genome of the Critically Endangered Northern Muriqui ( Brachyteles hypoxanthus , Primates, Atelidae) Including Non‐Invasive Genotyping Strategies for the Species
Source: Ecol Evol. 2025 Aug 19;15(8):e71356. doi: 10.1002/ece3.71356 (PMC12365342; doi:10.1002/ece3.71356)
Supplement: Supplementary file 6 — Table S4. Nucleotide diversity of Atelidae species mitochondrial genomes. Midpoints are positions in base pairs (bp) along the mitogenomes. Pi values represent nucleotide diversity values. [file ECE3-15-e71356-s001.xlsx]

## Sheet: Planilha1
Table S4. Nucleotide diversity of Atelidae species mitochondrial genomes. Midpoints are positions in base pairs (bp) along the mitogenomes. Pi values represent nucleotide diversity values.
Midpoint	Pi
2008	0.03397
2033	0.03044
2058	0.03162
2083	0.02588
2108	0.01515
2133	0.01515
2158	0.02824
2183	0.0336
2208	0.05074
2233	0.10015
2259	0.10559
2288	0.11596
2313	0.11353
2340	0.09978
2366	0.08243
2442	0.06228
2467	0.0486
2492	0.01294
2517	0.02331
2542	0.0286
2567	0.01801
2592	0.01919
2617	0.01838
2642	0.02338
2667	0.03941
2692	0.07956
2717	0.11529
2744	0.12316
2770	0.1136
2795	0.07449
2820	0.05801
2845	0.07882
2870	0.09265
2895	0.12809
2920	0.12419
2945	0.1164
2970	0.12478
2995	0.10257
3020	0.12132
3045	0.11581
3070	0.11581
3095	0.12169
3120	0.09287
3145	0.08257
3170	0.08154
3195	0.06934
3220	0.05978
3245	0.06574
3270	0.05441
3295	0.075
3320	0.09103
3345	0.09463
3370	0.10037
3395	0.08949
3420	0.09059
3445	0.08544
3470	0.08868
3495	0.08471
3520	0.08279
3545	0.11735
3570	0.1339
3595	0.14713
3620	0.15662
3645	0.11919
3670	0.10338
3695	0.10051
3720	0.09581
3745	0.11625
3770	0.09346
3795	0.06824
3820	0.0475
3845	0.03404
3870	0.03434
3895	0.05801
3920	0.0625
3945	0.04081
3970	0.05787
3995	0.06493
4021	0.11346
4046	0.13632
4071	0.14662
4096	0.14184
4121	0.12794
4146	0.11581
4171	0.09713
4196	0.11346
4221	0.08993
4246	0.11478
4271	0.1411
4296	0.10735
4321	0.12154
4346	0.11125
4371	0.10037
4396	0.12404
4421	0.13824
4446	0.16066
4471	0.15699
4496	0.15588
4521	0.12765
4546	0.11243
4571	0.12515
4596	0.14412
4621	0.14647
4646	0.14632
4671	0.12088
4696	0.11074
4721	0.10846
4746	0.09985
4771	0.12206
4796	0.11243
4821	0.12426
4846	0.12713
4871	0.12559
4896	0.11368
4921	0.09397
4946	0.10971
4971	0.12147
4996	0.13882
5021	0.13956
5046	0.10426
5071	0.08103
5096	0.06699
5122	0.06434
5148	0.06375
5173	0.06228
5198	0.04059
5223	0.03824
5248	0.04566
5273	0.03684
5299	0.03684
5324	0.0386
5349	0.03765
5374	0.03191
5401	0.04221
5426	0.04603
5455	0.04529
5480	0.06184
5505	0.06243
5530	0.05926
5555	0.07294
5580	0.07331
5605	0.08257
5630	0.09743
5655	0.09066
5680	0.09022
5705	0.08831
5730	0.07485
5755	0.08199
5780	0.08618
5805	0.09316
5830	0.08757
5855	0.08191
5880	0.08949
5905	0.09243
5930	0.10993
5955	0.1125
5980	0.09037
6005	0.09618
6030	0.10757
6055	0.10743
6080	0.13846
6105	0.14537
6130	0.12559
6155	0.13301
6180	0.10103
6205	0.07191
6230	0.08566
6255	0.07279
6280	0.08
6305	0.09647
6330	0.07838
6355	0.08853
6380	0.09397
6405	0.09441
6430	0.10199
6455	0.09912
6480	0.09375
6505	0.08596
6530	0.08434
6555	0.09257
6580	0.10993
6605	0.12125
6630	0.13382
6655	0.11882
6680	0.11382
6705	0.10368
6730	0.09449
6755	0.09824
6780	0.0936
6805	0.09147
6830	0.08956
6855	0.08846
6880	0.09912
6905	0.11007
6930	0.11338
6955	0.10338
6980	0.07125
7006	0.04478
7031	0.02353
7056	0.01691
7083	0.02471
7108	0.03294
7134	0.06353
7159	0.07632
7184	0.08515
7209	0.08868
7234	0.09368
7259	0.10735
7284	0.10897
7309	0.11265
7334	0.0989
7359	0.08904
7384	0.09963
7409	0.09978
7434	0.11324
7459	0.12581
7484	0.11404
7509	0.11904
7534	0.09809
7559	0.08331
7584	0.08787
7609	0.08757
7634	0.09449
7659	0.09743
7684	0.09721
7709	0.09103
7734	0.09882
7759	0.085
7784	0.07919
7809	0.06926
7834	0.06529
7860	0.07662
7888	0.08397
7913	0.10919
7938	0.10824
7963	0.13559
7988	0.15559
8013	0.13676
8038	0.12029
8063	0.09551
8088	0.08897
8113	0.11691
8138	0.14169
8163	0.15015
8188	0.14162
8213	0.12316
8238	0.12757
8263	0.13081
8288	0.12463
8313	0.12919
8338	0.12566
8363	0.11529
8388	0.11882
8413	0.12787
8438	0.11941
8463	0.1114
8488	0.10368
8513	0.09706
8538	0.11074
8563	0.15831
8588	0.19493
8613	0.21066
8638	0.18551
8663	0.14831
8688	0.12574
8713	0.10971
8738	0.11471
8763	0.09801
8788	0.09353
8813	0.10978
8838	0.13316
8863	0.15029
8888	0.15044
8913	0.13912
8938	0.12647
8963	0.12551
8988	0.10184
9013	0.09243
9038	0.08206
9063	0.08066
9088	0.10426
9113	0.10787
9138	0.10074
9163	0.09743
9188	0.09735
9213	0.10221
9238	0.11574
9263	0.12368
9288	0.11735
9313	0.11015
9338	0.11537
9363	0.12022
9388	0.12875
9413	0.11096
9438	0.09485
9463	0.07794
9488	0.06574
9513	0.06618
9545	0.06971
9570	0.10044
9596	0.12515
9621	0.15066
9646	0.15544
9671	0.13191
9696	0.11338
9721	0.11228
9746	0.11647
9771	0.11662
9796	0.10529
9821	0.09882
9846	0.1189
9871	0.12757
9896	0.14324
9921	0.1289
9946	0.08926
9971	0.07154
9996	0.09449
10021	0.10191
10046	0.11
10071	0.11213
10096	0.09838
10121	0.11397
10146	0.14324
10171	0.15529
10196	0.15706
10221	0.14074
10246	0.11485
10271	0.09662
10296	0.08103
10321	0.08441
10346	0.10221
10371	0.1339
10396	0.14081
10421	0.15294
10446	0.14007
10471	0.11779
10496	0.10684
10521	0.11375
10546	0.12213
10571	0.12618
10596	0.13625
10621	0.12191
10646	0.11375
10671	0.11904
10696	0.10471
10721	0.10096
10746	0.11647
10771	0.12199
10796	0.14272
10821	0.17309
10846	0.16721
10871	0.15449
10896	0.15037
10921	0.11
10946	0.09118
10971	0.09684
10996	0.0936
11021	0.10588
11046	0.12971
11071	0.14301
11096	0.13206
11121	0.12941
11146	0.11559
11171	0.10213
11196	0.11228
11221	0.1036
11246	0.10706
11271	0.09294
11296	0.08654
11321	0.11294
11346	0.11441
11371	0.13096
11396	0.14382
11421	0.12096
11446	0.11566
11471	0.11647
11496	0.09074
11521	0.10706
11546	0.10912
11571	0.10632
11596	0.13235
11621	0.14574
11646	0.13
11671	0.12441
11696	0.10721
11721	0.07618
11746	0.07368
11771	0.05794
11796	0.04265
11821	0.02426
11846	0.05412
11873	0.09103
11898	0.12309
11923	0.16485
11948	0.16794
11973	0.16051
11998	0.14919
12023	0.13051
12048	0.12706
12073	0.11419
12098	0.11838
12123	0.11596
12148	0.09853
12173	0.09985
12198	0.10581
12223	0.10824
12248	0.10912
12273	0.10449
12298	0.10404
12323	0.09787
12348	0.10912
12373	0.11713
12398	0.1161
12423	0.11949
12448	0.11963
12473	0.12559
12498	0.09926
12523	0.0936
12548	0.07015
12573	0.05728
12598	0.07382
12623	0.09882
12648	0.12838
12673	0.13662
12698	0.14706
12723	0.12706
12748	0.10147
12773	0.08765
12798	0.07574
12823	0.08846
12848	0.10301
12873	0.12596
12898	0.1225
12923	0.11699
12948	0.12338
12973	0.12669
12998	0.12757
13023	0.115
13048	0.08743
13073	0.06
13098	0.07868
13123	0.105
13148	0.15507
13173	0.16507
13198	0.15272
13223	0.15044
13248	0.13074
13273	0.14985
13298	0.16368
13323	0.14515
13348	0.14809
13373	0.13529
13398	0.11544
13426	0.12603
13451	0.11125
13476	0.10199
13501	0.11051
13526	0.09721
13551	0.10757
13576	0.10118
13601	0.10118
13626	0.15103
13651	0.13022
13676	0.13897
13701	0.12765
13726	0.08279
13751	0.085
13776	0.09294
13801	0.09993
13826	0.10963
13851	0.13118
13876	0.13956
13901	0.14118
13926	0.13897
13951	0.11772
13976	0.09081
14001	0.08882
14026	0.08301
14051	0.0825
14076	0.08368
14101	0.07132
14126	0.07346
14151	0.065
14176	0.06176
14201	0.04985
14226	0.02397
14251	0.04066
14276	0.0461
14301	0.08787
14326	0.10993
14351	0.11846
14376	0.12993
14401	0.1064
14426	0.11022
14451	0.09787
14476	0.08478
14501	0.08772
14526	0.09412
14551	0.09324
14576	0.11015
14601	0.1161
14626	0.09787
14651	0.08265
14676	0.06382
14701	0.06419
14726	0.08662
14751	0.1025
14776	0.10941
14801	0.11176
14826	0.09956
14851	0.09044
14876	0.09743
14901	0.08713
14926	0.10051
14951	0.12066
14976	0.12059
15001	0.12618
15026	0.11088
15051	0.10309
15076	0.095
15101	0.10029
15126	0.11147
15151	0.14412
15176	0.15397
15201	0.16574
15226	0.16632
15251	0.14294
15276	0.14235
15301	0.13294
15326	0.13706
15351	0.13176
15376	0.13316
15401	0.13029
15426	0.11676
15451	0.10926
15476	0.12015
15504	0.09934
15531	0.13551
15557	0.18324
15586	0.15404
15642	0.15662
15671	0.12537
15696	0.12074
15721	0.14449
15747	0.21838
15773	0.29456
15801	0.35632
15829	0.38199
15860	0.35824
15887	0.34662
15935	0.27257
16025	0.23566
16050	0.1986
16075	0.14029
16101	0.10684
16130	0.10596
16155	0.11
16180	0.10772
16206	0.09581
16231	0.11956
16256	0.14618
16281	0.15007
16310	0.19765
16335	0.18625
16367	0.14713
16392	0.12324
16417	0.09044
16443	0.07081
16468	0.14331
16506	0.21853
16733	0.24096
16769	0.28059
16794	0.27449
16830	0.26904
16863	0.25926
16892	0.24353
16918	0.25169
16941	0.2651
