# Supplementary material for: First Assembly of a Draft Genome of the Critically Endangered Northern Muriqui ( Brachyteles hypoxanthus , Primates, Atelidae) Including Non‐Invasive Genotyping Strategies for the Species
Source: Ecol Evol. 2025 Aug 19;15(8):e71356. doi: 10.1002/ece3.71356 (PMC12365342; doi:10.1002/ece3.71356)
Supplement: Supplementary file 7 — Table S5. Sets of microsatellite, mtDNA and sex primers for Brachyteles hypoxanthus for high‐throughput genotyping‐by‐sequencing. 1Primers previously developed by Di Fiore 2005. Tm: Melting temperature shown in “°C”. [file ECE3-15-e71356-s003.xlsx]

## Sheet: Planilha1
Table S5. Sets of microsatellite, mtDNA and sex primers for Brachyteles hypoxanthus for high-throughput genotyping-by-sequencing. 1Primers previously developed by Di Fiore 2005. Tm: Melting temperature shown in °C.
Primer name	Motif	Forward sequence	Reverse sequence	Allele size (bp)	Amplicon size (bp)	Tm (°C)	Multiplex PCR Set
Bhy_SSR-NGS1	(ATCC)12	ACTCCTGCTGTCACTGCATC	TCCATCCATCTACCCACCCA	48	239	56.35	A
Bhy_SSR-NGS2	(AGGGC)11	TGCAGGCGTGTTGTGAGTTA	TCCCTTCCCAGCATAGGTCA	55	151	55.76	A
Bhy_SSR-NGS3	(ACATC)11	AGCTGTTGGCAAAGGATTGTG	GGCAGCCCAACTAGTGTGTT	55	168	54.94	A
Bhy_SSR-NGS4	(AAGG)12	CTAGGGCAGACAGGTGCTTG	CAGGAAGGCAGGAAGGAAGG	48	179	57.19	A
Bhy_SSR-NGS5	(AGAT)12	ACAAAGCTCAGACTTGACATTGC	CACGAAAGAAAGCAACAGAAGGT	48	238	54.44	A
Bhy_SSR-NGS6	(AAGG)13	GCTCAGTACCTGCTTCTGGG	CCCTCTCTCTGCTGTTTCCC	52	207	56.86	A
Bhy_SSR-NGS7	(AGAT)12	TGGACAACGCTGGACAACAT	TGCAGGCCAGAAAGTTCCTC	48	189	55.85	A
Bhy_SSR-NGS8	(AAGG)12	TCCATACTACACTGAGGGCCA	ATGCAACAAAGTGCTCTGGC	48	246	55.25	A
Bhy_SSR-NGS9	(AGAT)12	TCTGAAGTTGAAGACCGCACA	CATGCTCTGGCTCTGAGAGG	48	233	55.14	A
Bhy_SSR-NGS10	(AGAT)13	AGACACTGGGCTTCTCCATT	GCTTCCACGGTGTCTGTACT	52	250	54.69	A
Bhy_SSR-NGS11	(AAGG)12	AGGAGACATAAGACTTTGGTGGT	TCCCTCCCTTTCCTCCCTTT	48	242	54.07	A
AMEL1	--	ACCACCAGCTTCCCAGTTTA	GCTGGGWTAGAACCAAGCTG	--	193	54.89	A
Bhy_SSR-NGS12	(AGAT)12	GCCCATAGACACACTGACCA	TCCCTGACATTAGCCTCTGGA	48	228	55.86	B
Bhy_SSR-NGS13	(AAGG)13	AGTGATGCATAGAGGTCCTGC	TCCATGTTTCAGCGTGGAGA	52	225	55.09	B
Bhy_SSR-NGS14	(AAGG)13	GAACCTGCATCCCAAGACCA	AGCCATCTTTGGATCCCAGC	52	186	56.46	B
Bhy_SSR-NGS15	(ATCC)12	TTGGTCCAGGCTGTACCAAC	CATTGCCTCACTCCTCACCC	48	236	56.36	B
Bhy_SSR-NGS16	(AGAT)12	TCTTGCATGCACTGAGACCC	AGTGCCTCACGAGTAACAGC	48	246	56.24	B
Bhy_SSR-NGS17	(AAGG)13	TTGAATCTCCCAGACAGCGC	CATGTGACTCCGAGCTTCCA	52	224	56.06	B
Bhy_SSR-NGS18	(AGGC)12	TGCCGGGAAACTGAGTCAAA	CATGGTCCCAGTGTCCTAGC	48	239	55.58	B
Bhy_SSR-NGS19	(AAGG)12	TGACACAGAGAACTAGAAACTGGG	TTCTCTCTCCCTTCCCTCCC	48	198	54.95	B
Bhy_SSR-NGS20	(AAGG)12	ACCACCATTAATGCCTGCCT	ACAACATCAGGGCCAGTTCT	48	232	55.2	B
Bhy_SSR-NGS21	(AAGG)12	GGGAGGGAGGAAGGAAGGAA	GGCTTGTTGTGCCCAGTTAC	48	210	55.9	B
Bhy_SSR-NGS22	(AATAG)11	CCCGAGTCTGCTCTGAAGAA	TCCACAGGGAACACGATGG	55	248	55.5	B
Bhy_SSR-NGS23	(AGGG)12	TTTCCCTGCCACCAACCTTT	TGAGCCTCTTTGACCAAGGG	48	237	56.01	B
SRY1	--	AGTGAAGCGACCCATGAACG	TGTGCCTCCTGGAAGAATGG	--	164	56.21	B
Bhy_SSR-NGS24	(AAGG)13	TGCTTGCTGATGCTACATT	ACTTCTTATCAGCTTATCCCT	52	249	48.19	C
Bhy_SSR-NGS25	(AGAT)13	CCCAGTTCCAGTCAGCCTTT	TTGAAACTTTACTAGGGCAAGGAA	52	212	52.41	C
Bhy_SSR-NGS26	(AGAT)12	AGGTTGGAAATTATAATGTGGGCA	GGCCATATAGGTTCCGTCTTGT	48	219	52.87	C
Bhy_SSR-NGS27	(AAGG)13	TTGCTTGGCAAGTAACTTGG	CCTACACAAACCAGGCACAA	52	242	51.97	C
Bhy_SSR-NGS28	(AGAT)12	CCCAACTAGCTTCTAAGACAGACA	TCAGACCATGAAGAGTTTCACTC	48	237	52.9	C
Bhy_SSR-NGS29	(AGAT)12	ACACACGCACACCCAGATAG	TGTGGTTTAGTGACAAAGGACTT	48	218	52.47	C
Bhy_SSR-NGS30	(AAGG)13	ACTTCTCATCTTCTCCAGGTCT	ACTAATTACTGACCACTGTTCCC	52	238	52.74	C
Bhy_SSR-NGS31	(AGAT)13	AGCTAGAAGTGGTCTCTGCT	AGATAGATAGACAGACCGATCGA	52	250	52.49	C
Bra_CYTB-NGS	--	GAGGAGTCCTAGCCTTAG	CCGATGGCTACAAATGG	--	186	48.95	C
Bra_HVSI-NGS	--	TTATTGCTTGYCCCCATG	GGRTTTACGTGTTAGATGG	--	199	48.74	C
